# Supplementary material for: Pleural Effusions on MRI in Autosomal Dominant Polycystic Kidney Disease
Source: J Clin Med. 2023 Jan 3;12(1):386. doi: 10.3390/jcm12010386 (PMC9820892; doi:10.3390/jcm12010386)
Supplement: Supplementary file 1 [file jcm-12-00386-s001.zip]

Archive with 1 entries (1 files):
- jcm-2085600-supplementary.pdf
